# Supplementary material for: Long-term dynamics of plant communities after biological remediation of oil-contaminated soils in far north
Source: Sci Rep. 2021 Mar 1;11:4888. doi: 10.1038/s41598-021-84226-5 (PMC7921116; doi:10.1038/s41598-021-84226-5)
Supplement: Supplementary file 1 — Supplementary Information [file 41598_2021_84226_MOESM1_ESM.xlsx]

## Sheet: Supplementary 1
Article title: Long-term dynamics of plant communities after biological remediation of oil-contaminated soils in far North
Novakovskiy A.B., Kanev V.A., Markarova M.Y.
Alexander Novakovskiy (corresponding author) Department of flora and vegetation of the north; Institute of Biology of Komi Scientific Centre of the Ural Branch of the Russian Academy of Sciences; 167928 Russia, Syktyvkar, Kommunisticheskaya Str., 28 E-mail: novakovsky@ib.komisc.ru
Species	CSR	2006								2014								2006	2014	2006	2014
		Plot 1	Plot 3	Plot 4	Plot 5	Plot 6	Plot 7	Plot 8	Plot 9	Plot 1	Plot 3	Plot 4	Plot 5	Plot 6	Plot 7	Plot 8	Plot 9	Plot 2 (Control)	Plot 2 (Control)	Ref. plot	Ref. plot
Tree and shrub layer
Salix phylicifolia L.	-	1	1	1				1		1					1	1			1		1
Betula pubescens Ehrh.	C/CS		1	1		1				1	1	1		1	1	1	1		1
Salix lapponum L.	-									1	1			1					1	1
Larix sibirica Ledeb.	-																1		1
Pinus sylvestris L.	-																1		1
Salix caprea L.	C/CS											1
Salix gmelinii Pall.	-															1
Salix glauca L.	-										1
Picea obovata Ledeb.	-																		1
Salix myrtilloides L.																				1
Dwarf-shrub herb layer
Projective cover		70–80	60–70	50–60	60–70	90–95	80–90	50–60	70–80	70–80	50–60	45–50	70–75	80–85	70–75	40–45	70–80	0	25–30	NA	55–60
Epilobium angustifolium L.	C	1	8	1	1	1	4	1	1	1	1	1	1	1	1	1	1		1
Rumex acetosella L.	SR/CSR	1	1	1	1	1	1	1	1		1		1		1	1	1		1
Phleum pratense L.	CSR	1	17	4	45	1	65	17	37	1	4		2		1	4	2		1
Stellaria graminea L.	CSR	1	1	1	1	1	1	1	1		1		1		1		1
Agrostis gigantea Roth.	CR	1	6	1		1	4	1	1	1	17	2	37	1	52	32	17		1
Phalaris arundinacea L.	C	50		1	1		1	1	12	55	6				6	1	32
Deschampsia cespitosa (L.) P.Beauv.	CS/CSR		6	12		65		1	1	4	12	32	11	77	1		5
Cerastium fontanum subsp. vulgare (Hartm.) Greuter & Burdet	R/CSR		1		1				1		1				1		1
Eriophorum chamissonis C.A.Mey.	-	1			1				1		1	1	1
Tripleurospermum inodorum (L.) Sch.Bip.	R	1	1	1	1	1	1	1	1								1
Plantago major L.	R/CSR	1	1	1	1		1	1	1
Potentilla norvegica L.	-	1	1	1	1	1	1		1
Rumex crispus L.	CR/CSR	1	1	1	1	1	4	1								1
Lapsana communis L.	R/CR	1	1			1	1	1	1
Trifolium pratense L.	CSR	1	1	1		1	1	1
Tephroseris palustris (L.) Rchb.	-	1	1	1			1		1
Cota tinctoria (L.) J.Gay	-				1	1	1	1
Trifolium hybridum L.	CSR	1	1		1
Avena sativa L.	-		1	4				1
Leucanthemum vulgare (Vaill.) Lam.	CR/CSR	1			1				1
Tussilago farfara L.	C/CR	1		1		1
Polygonum aviculare L.	R		1	1
Matricaria matricarioides (Less.) Porter	R		1
Rorippa palustris (L.) Besser	R								1
Stellaria media (L.) Vill.	R	1
Carex canescens L.	-	1								1	1	1	1			1	1				1
Carex limosa L.	-									1	1	1	1		1	1
Calamagrostis purpurea (Trin.) Trin.	C/CS									1		1	4	1			1			1
Eriophorum vaginatum L.	S/CS									6	1	1	1		1				12	1	32
Galium mollugo L.	C/CSR		1				1			1			1			1	1
Poa pratensis L.	CSR			1						1	9						1
Calamagrostis lapponica (Wahlenb.) Hartm.	-									1							1			1
Carex rostrata Stokes	CS												1			1					1
Achillea millefolium L.	CSR					1
Alopecurus aequalis Sobol.	R/CR			1
Andromeda polifolia L.	S/CS																			1
Arrhenatherum elatius (L.) P.Beauv. ex J.Presl & C.Presl.	C/CSR								1								1
Artemisia vulgaris L.	C/CR							1
Betula nana L.	-																			1	1
Calamagrostis stricta (Timm) Koeler	-										1
Carex chordorrhiza L.f.	-																		1
Carex globularis L.	-																			1	11
Cerastium holosteoides Fr.	-																				1
Comarum palustre L.	CS/CSR																			1
Empetrum nigrum subsp. hermaphroditum (Hagerup) Böcher	CS																		1		1
Equisetum fluviatile L.	CS/CSR																			1
Epilobium palustre L.	S/CSR	1				1											1
Eriophorum angustifolium Honck.	S/CS																		1	1
Galium boreale L.	-								1
Hieracium altipes (H.Lindb. ex Zahn) Üksip ex Schljakov	S/CSR									1
Ledum palustre L.	CS																				1
Lycopodium clavatum L.	S																		1
Menyanthes trifoliata L.	CS/CSR																			1
Oxycoccus palustris Pers.	S/SR																			1
Petasites frigidus (L.) Fr.	-				1
Phleum alpinum L.	CSR																1
Pyrola minor L.	S																			1
Ranunculus borealis Trautv.	-																1
Raphanus raphanistrum L.	R/CR								1
Rubus chamaemorus L.	CS/CSR																				6
Scorzoneroides autumnalis (L.) Moench	R/CSR			1													1
Sonchus arvensis L.	C/CR		1
Stellaria crassifolia Ehrh.	-																			1
Trientalis europaea L.	S/CSR																			1
Vaccinium myrtillus L.	CS																		1
Vaccinium uliginosum L.	-																		1
Moss-lichen layer
Projective cover		0	0	1	0	0	0	0	0	5	5–10	5–10	0	5	5	5–10	5–10	0	5–10	NA	80–85
Calliergon giganteum (Schimp.) Kindb.	-										5	5				5	5		5
Polytrichum commune Hedw.	-									5	5	5		5	5	5	5		5		5
Sphagnum fuscum (Schimp.) H. Klinggr.	-																				50
Sphagnum magellanicum Brid.	-																				33
Hepatic moss	-			1
